# Supplementary material for: Causal Inference With Observational Data and Unobserved Confounding Variables
Source: Ecol Lett. 2025 Jan 21;28(1):e70023. doi: 10.1111/ele.70023 (PMC11750058; doi:10.1111/ele.70023)
Supplement: Supplementary file 4 — Supporting Information S8. Code for R Shiny App to simulate a data set and compare results of statistical designs over just that data set. [file ELE-28-0-s005.zip]

Archive with 8 entries (7 files):
- appendix_c/
- __MACOSX/._appendix_c
- appendix_c/app.R
- __MACOSX/appendix_c/._app.R
- appendix_c/make_ovb_diagram.R
- __MACOSX/appendix_c/._make_ovb_diagram.R
- appendix_c/ovb_temp_snail_funs.R
- __MACOSX/appendix_c/._ovb_temp_snail_funs.R
