# Supplementary material for: Causal Inference With Observational Data and Unobserved Confounding Variables
Source: Ecol Lett. 2025 Jan 21;28(1):e70023. doi: 10.1111/ele.70023 (PMC11750058; doi:10.1111/ele.70023)
Supplement: Supplementary file 5 — Supporting Information S9. Code for R Shiny App to simulate many data sets and compare aggregate results of statistical designs. [file ELE-28-0-s002.zip]

Archive with 8 entries (7 files):
- appendix_d/
- __MACOSX/._appendix_d
- appendix_d/app.R
- __MACOSX/appendix_d/._app.R
- appendix_d/make_ovb_diagram.R
- __MACOSX/appendix_d/._make_ovb_diagram.R
- appendix_d/ovb_temp_snail_funs.R
- __MACOSX/appendix_d/._ovb_temp_snail_funs.R
