# Supplementary material for: Causal Inference With Observational Data and Unobserved Confounding Variables
Source: Ecol Lett. 2025 Jan 21;28(1):e70023. doi: 10.1111/ele.70023 (PMC11750058; doi:10.1111/ele.70023)
Supplement: Supplementary file 6 — Data S1. Data for analysis in Supporting Information S7. [file ELE-28-0-s001.zip]

Archive with 2 entries (2 files):
- sim_snails_seed_ovb.csv
- __MACOSX/._sim_snails_seed_ovb.csv
