# Supplementary material for: Causal Inference With Observational Data and Unobserved Confounding Variables
Source: Ecol Lett. 2025 Jan 21;28(1):e70023. doi: 10.1111/ele.70023 (PMC11750058; doi:10.1111/ele.70023)
Supplement: Supplementary file 6 — Data S1. Data for analysis in Supporting Information S7. [file ELE-28-0-s001.zip › sim_snails_seed_ovb.csv]

site	year	temp	snails
1	1	13.68622609649274	25.62674508430483
1	2	15.45277924580378	23.877203823525523
1	3	13.675127161071622	23.963803967645525
1	4	15.097231395764735	27.006328537440073
1	5	15.131151260255587	28.563175506267335
1	6	15.117024539619688	31.11580054190901
1	7	16.85580839605921	30.219979745528708
1	8	15.152218613983306	23.082759181722103
1	9	14.681895446236197	26.31766406950436
1	10	15.389345374132816	26.9353868982826
2	1	15.344527825460576	23.728202213572143
2	2	15.98887943423477	24.86449031021875
2	3	16.13899233191808	23.42933282088092
2	4	17.58658373006941	30.279510508121284
2	5	16.847194048263223	23.753041930732987
2	6	16.95246548133629	26.44065373081464
2	7	15.357712918744708	26.560830555251634
2	8	16.659403374570434	28.4063692074755
2	9	16.541522549644874	24.933764874346362
2	10	15.905398253460163	25.80286497736429
3	1	12.949590213388271	23.27939380081267
3	2	14.447659671979926	23.447206296693885
3	3	13.19503591535679	21.544985614639728
3	4	12.707686822516159	22.794242186301993
3	5	12.259192272967798	21.00129898299587
3	6	14.540809791439786	23.752216167398466
3	7	14.582121994358191	26.511416596635602
3	8	11.687154389576442	25.286575073501425
3	9	13.270617779709667	26.431390982019593
3	10	13.582948420397429	22.551494078849046
4	1	17.559169766938947	27.273706420312728
4	2	16.887621512471522	23.02930933406366
4	3	18.669846133542094	23.091315324336744
4	4	17.801919629277283	24.43639456367052
4	5	17.370952333914698	26.540764724197647
4	6	19.044245656716125	27.68242683211569
4	7	16.478561153474146	26.139190789032234
4	8	19.052631707288892	25.719965346011122
4	9	18.146104224821286	26.674915338576152
4	10	18.858957051014908	26.402576260466397
5	1	13.515085265077536	27.612360726332778
5	2	12.426082808676352	23.33743515996929
5	3	12.31783033812831	25.780436538837908
5	4	13.132779906404293	24.08540142923018
5	5	13.742291942359792	26.545491971623818
5	6	11.705728326742465	24.216744836944873
5	7	12.60092333884462	20.8635975491139
5	8	13.588778584081041	27.800659664133175
5	9	13.320733185806606	27.315016620497698
5	10	13.37646736160191	25.005116333219018
6	1	19.18410946779526	25.539178131394756
6	2	15.740597532247007	23.96993844857166
6	3	18.095573544019786	25.370928223763638
6	4	17.71756764049411	28.457880557221586
6	5	18.1860483578376	27.559224338828507
6	6	16.950469559942825	25.347164040059276
6	7	16.984142765749528	26.97525818538299
6	8	17.695944972404178	25.911612560098682
6	9	16.58435236758066	22.391269778729065
6	10	16.79412186477732	23.68030993265259
7	1	18.025708360649062	23.203813276891637
7	2	19.502915736779237	25.867014345355322
7	3	17.105684701176326	23.7822595971557
7	4	16.96469860726389	18.892241949854284
7	5	16.04466962690464	21.978912918732565
7	6	16.91643163913441	24.53523359962848
7	7	17.024757435191127	23.232634947975654
7	8	17.449773631873274	23.480702204665022
7	9	15.448014876457524	21.911193637948585
7	10	17.605668253644314	26.230190286673242
8	1	13.650331464843164	28.874835328749718
8	2	11.28506344594474	22.96529743299063
8	3	11.966866210846868	25.44871274623475
8	4	13.122640394185577	24.480076608183087
8	5	14.976686247513706	25.660432255208445
8	6	13.39393336922055	28.86351962558812
8	7	11.968834349668088	24.687278644016345
8	8	12.74915695555578	26.183601337073203
8	9	12.497865095361488	24.22590973671842
8	10	14.415614915177759	24.06451893885771
9	1	13.389447540765198	27.582809853053515
9	2	13.67765015468568	23.579541061548657
9	3	12.530498314903147	26.19669250037605
9	4	12.052328123916743	25.432750136672627
9	5	12.70477233784717	24.64602484170191
9	6	13.716890075404894	26.19690874196936
9	7	13.410143629785994	25.946873020553276
9	8	13.870726661427186	27.896881314030384
9	9	12.015682547985461	24.241786640814567
9	10	14.46610505487029	28.257246712754853
10	1	17.480295860726187	30.36846409277623
10	2	15.411268722012109	26.133648248668575
10	3	15.460860941048427	26.616833141203603
10	4	14.911523749176752	28.315216223337288
10	5	15.48664051082998	24.218720853676892
10	6	16.872649902473356	24.003163443204645
10	7	14.78167017679272	24.94912418902642
10	8	16.024252127808563	23.679613561789953
10	9	15.538085572478792	24.46337490352194
10	10	17.041294639418204	28.24124971593258
